# Supplementary material for: Prevalence of brucellosis in livestock of African and Asian continents: A systematic review and meta-analysis
Source: Front Vet Sci. 2022 Sep 9;9:923657. doi: 10.3389/fvets.2022.923657 (PMC9500530; doi:10.3389/fvets.2022.923657)
Supplement: Supplementary Figure S2 — Forest plot. Continent wise analysis. [file Data_Sheet_1.ZIP]

Archive with 6 entries (6 files):
- Supplementary files +18 APR 2022/S1 File.pdf
- Supplementary files +18 APR 2022/S6 File.xlsx
- Supplementary files +18 APR 2022/Supp._File_S3.tiff
- Supplementary files +18 APR 2022/Supp.Fig__S5.tiff
- Supplementary files +18 APR 2022/Supp_File_S2.tiff
- Supplementary files +18 APR 2022/Supp_File_S4.tiff
