# Supplementary material for: Prevalence of brucellosis in livestock of African and Asian continents: A systematic review and meta-analysis
Source: Front Vet Sci. 2022 Sep 9;9:923657. doi: 10.3389/fvets.2022.923657 (PMC9500530; doi:10.3389/fvets.2022.923657)
Supplement: Supplementary Figure S2 — Forest plot. Continent wise analysis. [file Data_Sheet_1.ZIP › Supplementary files +18 APR 2022/S6 File.xlsx]

## Sheet: final table
Sl no.	STUDY	REGION	Quality assesement of studies by Authors (Average score of two Independent authors and Aiken agreement Index)
			Study’s target population is a representative of the national population with respect to relevant variables?	How were the samples selected, randomly or census undertaken?	Was the probability of bias was minimal among the studies	Was the data collected directly from the subjects?	Was an acceptable case definition used in the study?	Was the measured parameter valid and reliable?	Mode of sample collection was same for all the study?	Summary on the overall risk of study bias	Aiken value
1	Jamil et al._2020	Asia	4	4	4	4	5	4	4	4	0.892857
2	Junaidu et al._2011	Africa	4	4	5	4	5	4	5	4	0.928571
3	Renukaradhya et al._2002	Asia	4	5	5	4	5	5	4.5	4	0.964286
4	Shome et al._2015	Asia	4	5	5	5	5	5	5	4	0.857143
5	Al-Habaty et al._2015	Africa	4	4	4	5	4	4	4.5	4.5	0.910714
6	Abbas & Aldeewan_2009	Asia	4	4	5	5	4	4	5	4.5	0.928571
7	Adamu et al._2016	Africa	4	4	4	5	5	5	4	4	0.928571
8	Adamu et al._2014	Africa	4	5	4	4	5	4	4	4	0.910714
9	Ahmad et al._2016	Asia	4	5	4	4	4	4	4	4.5	0.892857
10	Aiyedun et al._2017	Africa	4	4	4	4	4	5	4	4	0.892857
11	Akhtar et al._2010	Asia	4	4.5	5	4	5	4	5	4.5	0.928571
12	Alhaji & Wungak_2013	Africa	4	4	5	4	4.5	4	5	4.5	0.910714
13	Al-Mariri_2015	Asia	4	4	4.5	4	5	4.5	4	4	0.928571
14	Angara et al_2004	Africa	4	4	4	4	5	4	4	4	0.892857
15	Aulakh et al._2008	Asia	4	4	4	4	4	4	5	4	0.892857
16	Bakhtullah et al._2014	Asia	4	4	4.5	4	4	5	5	3.5	0.785714
17	Belal at al._2013	Asia	4	4	5	4.5	4	5	4	4	0.910714
18	Bertu et al._2015	Africa	4	5	4	5	5	4.5	4.5	4	0.964286
19	Brahmabhatt et al. _2009	Asia	4	4	4.5	5	5	4	4	4	0.928571
20	Cadmus et al._2010	Africa	4	4	4	4.5	5	5	4.5	4	0.928571
21	Cadmus et al._2008	Africa	4	5	4	5	5	4.5	4	4	0.928571
22	Cadmus et al._2013	Africa	5	5	5	4.5	4	5	5	4	0.982143
23	Cadmus et al._2006	Africa	5	5	4	4.5	5	4	4.5	4	0.946429
24	Chand et al._2004	Asia	5	4.5	4	4.5	5	4	5	4	0.946429
25	Deepthi et al._2018	Asia	5	5	4	4	4	4	5	4	0.928571
26	Degefu et al_2011	Africa	5	5	4.5	4	4	4	5	4	0.928571
27	Dey et al._2013	Asia	5	4.5	5	4	4	5	4	4	0.946429
28	Dinka & Chala_ 2009	Africa	5	5	5	4	4	5	4.5	4	0.964286
29	Ebrahim et al._2016	Africa	5	4	4	4	4	4.5	5	4	0.928571
30	El-Gohary et al._2016	Asia	5	5	4	5	4	4	5	4.5	0.946429
31	Etman et al._2014	Africa	5	5	4.5	5	4	5	4	4	0.964286
32	Genc et al._2005	Europe	5	4.5	4.5	5	4	4.5	4	4	0.946429
33	Geresu et al._2015	Africa	4.5	4	5	4	4	5	4	4.5	0.928571
34	Ghodasara et al._2010	Asia	5	5	5	4	4	4	5	4	0.946429
35	Gogoi et al._ 2017	Asia	4.5	4.5	5	4	4	4	5	4	0.928571
36	Gul et al._2014	Asia	4.5	5	5	4	4	4	4	4	0.928571
37	Hassan et al._2014	Asia	4.5	4	5	4	4.5	4	4	4	0.910714
38	Islam et al._2018	Asia	5	4	5	4	5	5	4.5	4	0.964286
39	Jain et.al_2019	Asia	4	4	5	4	4	5	4	4	0.910714
40	Jackson et al._2015	Asia	4	4	5	4	4	5	5	4	0.928571
41	Jagapur et al._2013	Asia	4	5	5	4	4	5	4	4	0.928571
42	Jamil et al._2020	Asia	4	5	5	5	4	5	5	4	0.964286
43	Verma et al._2000	Asia	5	5	5	5	5	5	5	3	0.875
44	Kala et al._ 2018	Asia	5	5	5	5	5	5	5	3	0.875
45	Khan et al._2020	Asia	4.5	4.5	5	4.5	4	4	4	3	0.803571
46	Kolo et al._2019	Africa	4	5	5	5	5	5	5	4	0.982143
47	Krishnamoorthy et al._2015	Asia	5	5	4.5	5	4.5	4.5	4.5	4	0.946429
48	Kumar et al._2017	Asia	4.5	4	4	5	5	5	5	4	0.946429
49	Lobna et al._2014	Africa	5	4	4	4.5	5	5	4	4	0.946429
50	Mehra et al._2000	Asia	4	4.5	4	4	4	4	4	4	0.892857
51	Vhoko et al._2018	Africa	4	4.5	4	4	4.5	4	4	4	0.892857
52	Mishra et al._ 2005	Asia	4	5	4	4	5	4	5	4.5	0.928571
53	Mittal et al._2005	Asia	4	4.5	4	4	5	4	5	4	0.910714
54	Mohamud et al._2020	Africa	5	4.5	4	4	5	4	5	4	0.928571
55	Negash et al._2020	Africa	4.5	4.5	4	5	4.5	4	5	4.5	0.928571
56	Nitu et al._2013	Asia	4.5	4.5	4	5	4.5	4	5	4	0.928571
57	Otlu et al._2007	Europe	4.5	5	4	5	5	5	5	4	0.982143
58	Kaushik et al._2016	Asia	4.5	4.5	4	4	4	5	4	4	0.892857
59	Pandeya et al._2013	Asia	5	4.5	4	4	4	5	5	4	0.928571
60	Pathak et al._2016	Asia	5	4.5	4	4	4	5	5	4	0.928571
61	Priyadarshini et al._2013	Asia	4	4.5	4	4	4.5	5	5	4	0.910714
62	Rahman et al._2012	Asia	4	5	4	4	4	5	4	4	0.910714
63	Reddy et al._2014	Asia	4.5	4.5	4	4	4	5	5	4	0.928571
64	Saeed et al._2019	Asia	4.5	4.5	4	4	4	5	5	4	0.928571
65	Salem et al._2016	Africa	5	4.5	5	5	4	4	4	4	0.928571
66	Samaha et al._2008	Africa	4.5	4	5	5	4	4	4	4	0.910714
67	Samaha et al._2009	Africa	4.5	5	5	5	4	4	4	4.5	1.05357
68	Sarker et al._2018	Asia	4.5	4	5	5	4	4	4	4	0.910714
69	Sarker et al._2017	Asia	4.5	4	4	4	4	4	4	4	0.875
70	Sarker et al._2014	Asia	5	4	4	4	4	4	4	4	0.892857
71	Shabbir et al._2004	Asia	5	4	4	4	4	5	5	4	0.928571
72	Kebede et al._2008	Africa	4	4	4	4	4	5	5	4	0.910714
73	Selim et al._2014	Africa	4	5	4	4	5	5	5	4.5	0.946429
74	Senein & Abdelgadir_2012	Africa	5	5	4	4	5	5	4	4	0.946429
75	Senthil & Narayana_2013	Asia	4	5	4	4	4	4	4	3.5	0.875
76	Sunder et al._2005	Asia	5	5	5	5	5	4	5	4	0.982143
77	Subedi et al._2016	Asia	4	4	5	5	4.5	4	5	4	0.803571
78	Tesfaye et al._2017	Africa	4	4	5	4	4	4	4	4.5	0.892857
79	Yuguda et al._2019	Asia	5	5	4	4.5	4	4	4	4	0.928571
80	Zubairu et al._2014	Africa	5	5	4	5	4	4	4	4	0.928571
